# Supplementary material for: Morphological Traits Shape Foraging Scale but Not Precision: Divergent Responses of Four Tree Species to Water and Nutrient Heterogeneity
Source: Plants (Basel). 2026 Mar 24;15(7):998. doi: 10.3390/plants15070998 (PMC13075164; doi:10.3390/plants15070998)
Supplement: Supplementary file 1 [file plants-15-00998-s001.zip]

Archive with 1 entries (1 files):
- plants-4145974-supplementary.pdf
